# Supplementary material for: Prior fear learning enables the rapid assimilation of new fear memories directly into cortical networks
Source: PLoS Biol. 2022 Sep 30;20(9):e3001789. doi: 10.1371/journal.pbio.3001789 (PMC9555644; doi:10.1371/journal.pbio.3001789)
Supplement: S1 Data — (XLSX) [file pbio.3001789.s004.xlsx]

## Sheet:  panel C
CS1-CS cnqx	CS1-CS vehicle	shock-CS cnqx	shock-CS vehicle
0	29.6875	54.6875	85.9375
6.25	3.125	98.4375	90.625
31.25	62.5	85.9375	76.5625
78.125	50	90.625	50
37.5	87.5	60.9375	79.6875
37.5	98.4375	28.125	95.3125
46.875	78.125	78.125	40.625
18.75	92.1875	87.5	70.3125
62.5	98.4375		48.4375
15.625	87.5		64.0625
	6.25		26.5625
	93.75
	45.3125
	87.5
	84.375

## Sheet:  panel E
Odor-CS	Tone-CS
90.625	90.625
84.375	78.125
87.5	32.8125
67.1875	100
71.875	37.5
78.125	87.5
90.625	9.375
75	89.0625
46.875	75
92.1875	84.375
	12.5

## Sheet: panel G
CS1-CS 7h	CS1-CS 24h	CS1-CS cnqx cnqx
71.875	42.1875	65.625
45.3125	75	90.625
53.125	48.4375	65.625
46.875	68.75	87.5
76.5625	56.25	53.125
46.875	93.75	50
96.875	89.0625	65.625
79.6875	9.375	46.875
92.1875	59.375	84.375
87.5		59.375
93.75		81.25

## Sheet: panel I
CS1-CS cnqx	CS1-CS vehicle	shock-CS cnqx	shock-CS vehicle
12.5	70.3125	87.5	87.5
68.75	54.6875	28.125	76.5625
25	84.375	81.25	60.9375
29.6875	75	59.375	62.5
81.25	90.625	67.1875	81.25
54.6875	79.6875	71.875	82.8125
43.75	9.375	71.875	70.3125
78.125	95.3125	51.5625	70.3125
6.25	82.8125	92.1875
3.125	87.5	54.6875
56.25	81.25	82.8125
6.25	43.75	31.25
46.875		78.125
46.875		98.4375
56.25		90.625
		82.8125
		59.375
		85.9375

## Sheet: panel K
CS1-CS aniso	CS1-CS vehicle	shock-CS aniso	shock-CS vehicle
87.5	70.3125	79.6875	87.5
46.875	54.6875	78.125	76.5625
45.3125	84.375	93.75	60.9375
25	75	65.625	62.5
62.5	90.625	57.8125	81.25
51.5625	79.6875	98.4375	82.8125
57.8125	9.375	56.25	70.3125
17.1875	95.3125	28.125	70.3125
9.375	82.8125	93.75
92.1875	87.5	81.25
6.25	81.25	95.3125
46.875	43.75
