# Supplementary material for: Prior fear learning enables the rapid assimilation of new fear memories directly into cortical networks
Source: PLoS Biol. 2022 Sep 30;20(9):e3001789. doi: 10.1371/journal.pbio.3001789 (PMC9555644; doi:10.1371/journal.pbio.3001789)
Supplement: S2 Data — (XLSX) [file pbio.3001789.s005.xlsx]

## Sheet:  panel B
CS1-CS	shock-CS
26.625	46.5
41	25.6667
28.4444	46.6667
47	27.3333
45.5333	23.6667
38.3333	56.4
36.1429	33.6
43.875	43.7647
41.5833	40.5

## Sheet: panel C
CS1-CS	shock-CS
13	14.5
16.6667	16.667
17	11.833
20.1429	17.333
20.2667	17.333
19.8	13.7
15.1429	7.2
16	12.412
17.5	14.167

## Sheet: panel D
CS1-CS	shock-CS
8.5	10.125
10.3333	7.6
13.2222	8.33333
15.7143	9.33333
14.4667	13.3333
15.2667	9.1
9.57143	4
11.25	8.76471
13.1667	8.33333

## Sheet: panel E
Fos	Freezing
13	84.375
16.6667	79.6875
17	98.4375
20.1429	96.875
20.2667	96.875
19.8	89.0625
15.1429	78.125
16	90.625
17.5	68.75
14.5	71.875
16.6667	79.6875
11.8333	59.375
17.3333	96.875
17.3333	84.375
13.7	90.625
7.2	64.0625
12.4118	64.0625
14.1667	70.31

## Sheet: panel F
CS1-CS	shock-CS
59.4174	71.4989
63.6655	46.2379
76.8076	73.4722
77.0811	55.6125
71.387	77.9167
76.8337	65.3669
67.2361	60.6667
70.362	70.684
73.9895	58.5218
