# Supplementary material for: Prior fear learning enables the rapid assimilation of new fear memories directly into cortical networks
Source: PLoS Biol. 2022 Sep 30;20(9):e3001789. doi: 10.1371/journal.pbio.3001789 (PMC9555644; doi:10.1371/journal.pbio.3001789)
Supplement: S3 Data — (XLSX) [file pbio.3001789.s006.xlsx]

## Sheet:  panel D
CS1-CS eNphR	CS1-CS control	shock-CS eNphR
37.5	79.6875	82.8125
18.75	84.375	81.25
57.8125	96.875	89.0625
40.625	79.6875	60.9375
62.5	68.75	62.5
7.8125	67.1875	51.5625
12.5	51.5625	87.5
12.5	7.8125	48.4375
9.375		64.0625

## Sheet:  panel E
CS1-CS eNphR	CS1-CS control	shock-CS eNphR
50	90	43.3333
14.1667	95	33.3333
40	75	28.3333
47.5	76.6667	41.6667
67.5	42.5	48.3333
38.3333	60	43.3333
16.6667	66.6667	36.6667
5	46.6667	10
15.8333		26.6667
