# Supplementary material for: Prior fear learning enables the rapid assimilation of new fear memories directly into cortical networks
Source: PLoS Biol. 2022 Sep 30;20(9):e3001789. doi: 10.1371/journal.pbio.3001789 (PMC9555644; doi:10.1371/journal.pbio.3001789)
Supplement: S4 Data — (XLSX) [file pbio.3001789.s007.xlsx]

## Sheet:  panel C
CtxA-CtxB cnqx	CtxA-CtxB vehicle	shock-CtxB cnqx	shock-CtxB vehicle
74.4444	50	63.3333	66.6667
18.3333	88.8889	86.1111	67.7778
19.4444	80	37.7778	87.2222
3.88889	77.2222	13.8889	47.2222
45.5556	33.3333	48.3333	28.8889
27.2222	23.3333	76.6667	47.2222
87.2222	82.7778	82.7778	49.4444
16.6667	76.1111	58.8889	48.8889
15	39.4444	58.3333	55.5556
26.1111	60.5556	62.2222	70
9.44444	77.7778	66.1111	40
8.88889

## Sheet:  panel E
CtxA-CtxB 7h	CtxA-CtxB 24h	CtxA-CtxB cnqx cnqx	Context-CtxB
95.5556	73.8889	91.6667	52.2222
70	95	45	86.6667
86.6667	53.3333	66.1111	43.8889
66.1111	48.3333	61.1111	75
35.5556	60	80.5556	66.1111
67.2222	58.8889	62.7778	74.4444
73.3333	81.1111	86.6667	60
67.2222	65.5556	95	56.1111
44.4444	75		26.6667
	48.8889		60.5556
78.8889	54.4444		59.4444
			22.7778

## Sheet: panel G
CtxA-CtxB cnqx	CtxA-CtxB vehicle	shock-CtxB cnqx	shock-CtxB vehicle
65	91.1111	46.1111	52.2222
41.1111	63.3333	53.3333	85.5556
45	82.2222	74.4444	78.8889
31.1111	44.4444	51.6667	55
16.6667	50.5556	58.8889	68.8889
31.6667	28.3333	81.1111	95.5556
48.3333	51.6667	50	75
17.2222	42.2222	65
48.8889	55	63.8889
39.4444	86.1111	55
	50.5556	45.5556
	53.8889	58.3333
		43.3333

## Sheet: panel I
CtxA-CtxB aniso	CtxA-CtxB vehicle	shock-CtxB aniso	shock-CtxB vehicle
50	91.1111	63.8889	52.2222
27.7778	63.3333	68.3333	85.5556
49.4444	82.2222	69.4444	78.8889
13.3333	44.4444	33.8889	55
36.6667	50.5556	57.7778	68.8889
5	28.3333	72.2222	95.5556
33.3333	51.6667	67.7778	75
48.8889	42.2222	92.7778
	55	84.4444
	86.1111	64.4444
	50.5556	45
	53.8889	48.3333
