# Supplementary material for: Prior fear learning enables the rapid assimilation of new fear memories directly into cortical networks
Source: PLoS Biol. 2022 Sep 30;20(9):e3001789. doi: 10.1371/journal.pbio.3001789 (PMC9555644; doi:10.1371/journal.pbio.3001789)
Supplement: S5 Data — (XLSX) [file pbio.3001789.s008.xlsx]

## Sheet:  panel D
CS1-CS eNphR	CS1-CS control	shock-CS eNphR
37.7778	73.3333	87.2222
17.7778	52.2222	62.2222
13.8889	56.6667	39.4444
35.5556	55.5556	88.8889
18.3333	48.3333	78.3333
54.4444	31.6667	26.6667
3.33333	69.4444	78.3333
11.6667	61.1111	56.1111
		32.7778
		55.5556

## Sheet:  panel E
CS1-CS eNphR	CS1-CS control	shock-CS eNphR
30	57.7778	83.8889
6.11111	53.3333	18.3333
10.5556	60	13.8889
6.66667	23.8889	50
26.6667	48.8889	62.2222
3.33333	55.5556	33.8889
30.5556	49.4444	3.33333
12.7778	33.3333	3.33333
		2.77778
