# Supplementary material for: Prior fear learning enables the rapid assimilation of new fear memories directly into cortical networks
Source: PLoS Biol. 2022 Sep 30;20(9):e3001789. doi: 10.1371/journal.pbio.3001789 (PMC9555644; doi:10.1371/journal.pbio.3001789)
Supplement: S6 Data — (XLSX) [file pbio.3001789.s009.xlsx]

## Sheet:  panel C
CtxA-CtxB nmda	CtxA-CtxB sham	shock-CS nmda	shock-CS sham
25.5556	73.3333	32.2222	74.4444
47.7778	80.5556	23.8889	55
18.3333	49.4444	5.55556	76.1111
36.6667	86.1111	35	94.4444
57.2222	98.8889	2.77778	97.7778
42.7778	85	16.1111
44.4444	54.4444	47.7778
35	80.5556
27.7778
20.5556
50

## Sheet: panel E
CtxA-CtxB cnqx	CtxA-CtxB vehicle	shock-CS cnqx	shock-CS vehicle
53.3333	67.7778	49.4444	80
31.6667	77.7778	50	49.4444
53.3333	48.3333	10	70.5556
54.4444	80.5556	37.2222	88.8889
35	98.8889	35	92.2222
63.3333		6.11111
25.5556		23.3333
18.3333		14.4444
1.11111

## Sheet: panel G
CtxA-CtxB nmda	CtxA-CtxB sham	shock-CS nmda	shock-CS sham
91.6667	84.4444	47.2222	75
46.1111	72.7778	38.3333	88.3333
83.3333	55.5556	39.4444	72.7778
52.2222	75	7.77778	66.6667
71.6667	62.2222	2.77778	79.4444
31.6667		59.4444	72.2222
27.7778		25.5556	75
76.6667		0	55.5556
65		45
		11.1111
		14.4444
		83.8889
		40
