# Supplementary material for: Prior fear learning enables the rapid assimilation of new fear memories directly into cortical networks
Source: PLoS Biol. 2022 Sep 30;20(9):e3001789. doi: 10.1371/journal.pbio.3001789 (PMC9555644; doi:10.1371/journal.pbio.3001789)
Supplement: S1 Supporting Figure Data — (XLSX) [file pbio.3001789.s011.xlsx]

## Sheet: s1
			shock-Ctx
	panel A		28.8889
			17.7778
			33.3333
			12.2222
			35.5556
			44.4444
			19.4444
			25.5556
	panel B		CS1-CS	shock-CS
			97.5	64.1667
			51.6667	93.3333
			3.33333	83.3333
			18.3333	83.3333
			59.1667	67.5
			56.6667	88.3333
			5	86.6667
			16.6667	78.3333
	panel C		odor-CS
			83
			68
			62
			76
			72
			96
			88
			56
			72
			90

## Sheet: s2
	CS1-CS	Tone-CS1-CS	WN-CS		CS1-CS	Tone-CS1-CS	WN-CS
	100	8.33333	43.75		59.375	9.375	78.125
	87.5	0	12.5		18.75	9.375	28.125
	70.8333	0	4.16667		3.125	40.625	6.25
	54.1667	4.16667	0		9.375	6.25	6.25
	8.33333	16.6667	16.6667		18.75	28.125	46.875
	70.8333	0	4.16667		6.25	3.125	3.125
	79.1667	16.6667	70.8333		65.625	25	3.125
	58.3333	4.16667	12.5		40.625	100	21.875
	66.6667	41.6667	8.33333		31.25	25	6.25
	100	4.16667	8.33333		9.375	3.125	28.125
	8.33333		33.3333		37.5		71.875
	12.5		16.6667		53.125		34.375
	45.8333		12.5		53.125		34.375
	6.25				25
	4.16667				9.375
	0				40.625
	45.8333				3.125
	87.5				46.875
	14.5833				40.625
	58.3333				71.875
	14.5833				43.75
	95.8333				3.125
